# Supplementary material for: Shaking the Tree: Multi-locus Sequence Typing Usurps Current Onchocercid (Filarial Nematode) Phylogeny
Source: PLoS Negl Trop Dis. 2015 Nov 20;9(11):e0004233. doi: 10.1371/journal.pntd.0004233 (PMC4654488; doi:10.1371/journal.pntd.0004233)
Supplement: S2 Table — Vertebrate host are indicated in the first column and their collection place is given in the second column. The name of the collected filarial species is given in the third column. Columns 4 and 5 present ethical information on the host collection, i.e. the capture permit number and the ethical committee or legal entity for scientific procedures; Columns 6 to 9 describe non-scientific procedures in which filariae are recovered from vertebrates after hunting, necropsies in slaughter houses, or post-veterinary or post-medical procedures. The number of MNHN collection registration is listed in the last column. (XLS) [file pntd.0004233.s003.xls]

## Sheet: ethical statement
Vertebrate Host	Host Collection place	Filarial species	Scientific procedure		Non-scientific procedure				MNHN N°
			Capture permit N°	Ethical committee/ Legal entity	Hunting process	Slaughter houses	Veterinary act	Medical act
Agama agama	Togo	Foleyella candezei			local hunting (food collection)				68CE
Arvicanthis niloticus	Senegal	Monanema martini			local hunting (food collection)				31NC
Ateles paniscus	Guyana	Dipetalonema caudispina					post-mortem necropsy		362YU
Ateles sp.	Guyana	Dipetalonema caudispina					post-mortem necropsy		64YT
Ateles sp.	Guyana	Dipetalonema gracile					post-mortem necropsy		63YT
Bos taurus	Cameroon	Onchocerca armillata				X			54FK
Bos taurus	Cameroon	Onchocerca gutturosa				X			54FK
Bos taurus	Cameroon	Onchocerca ochengi				X			54FK
Callorhinus ursinus	Alaska	Acanthocheilonema odendhali	14327 NMML	Marine Mammal Protection Act					401YU
Canis familiaris	Italy	Dirofilaria repens					post-mortem necropsy		297YU
Capreolus capreolus	France	Cercopithifilaria rugosicauda	N.A. (national survey)	MNHN Ethical Committee Cuvier N° 68					350YU
Carollia perspicillata	Peru	Litomosoides brasiliensis	WGS84	Universidad Nacional Agraria La Molina Ethical Committee					35/37PF
Cebus apella	Peru	Dipetalonema gracile			local hunting (food collection)				215YU
Cebus olivaceus	Venezuela	Dipetalonema gracile			local hunting (food collection)				124CV
Crocodilurus amazonicus	Pérou	Oswaldofilaria petersi			local hunting (food collection)				34PF
Glossophaga soricina	Peru	Litomosoides hamletti	WGS84	Universidad Nacional Agraria La Molina Ethical Committee					36PF1
Gorilla sp.	Central African Republic	Protospirura muricola					post-mortem necropsy		97YU
Hydrochoerus hydrochaeris	Venezuela	Cruorifilaria tuberocauda			national hunting (population regulation + food collection)				55YT
Hydrochoerus hydrochaeris	Venezuela	Yatesia hydrochoerus			national hunting (population regulation + food collection)				52YT
Lagothrix poeppigii	Pérou	Dipetalonema robini			local hunting (food collection)				216YU
Oriolus oriolus	Bulgaria	Cardiofilaria pavlovskyi	55/17.04.2006	BESK					180YU
Panthera leo	South Africa	Filaria latala					post-mortem necropsy		62YT
Phyllomedusa bicolor	French Guyana	Ochoterenella sp3	Prob-DOM-06-PCVI-0007	CNRS			surgery		194JW
Podiceps nigricollis	Spain	Pelecitus fulicaeatrae					surgery		49YT
Rana esculeta	France	Icosiella neglecta					post-mortem necropsy		45YT
Rana ridibunda	Ukraine	Icosiella neglecta					post-mortem necropsy		44YT
Rangifer tarandus	Finlande	Setaria tundra				X			71YT
Rattus tanezumi	Laos	Breinlia (Breinlia) jittapalapongi	BDIV 012 CERoPath	National Agriculture and Forestry Reshearch Institute					78YT
Rhinella granulosa	Venezuela	Ochoterenella sp.1	Nu 2192/2007	Ministerio del Ambiente de la Republica Bolivariana de Venezuela					200YU
Rhinella marina	Venezuela	Ochoterenella sp.2	Nu 2192/2007	Ministerio del Ambiente de la Republica Bolivariana de Venezuela					47YT
Saimiri scuireus	Pérou	Dipetalonema graciliformis			local hunting (food collection)				220YU
Saltator similis	Brasil	Aproctella alessandroi	15982-1/MMA-IBAMA	Brazilian Institute of the Environment and Renewable Resources					117YU
Trachops cirrhosus	Venezuela	Litomosoides solarii	Nu 33/2007	Ministerio del Ambiente de la Republica Bolivariana de Venezuela					213YU
Tropidurus torquatus	Brasil	Oswaldofilaria chabaudi	261/05, NUFAS/MG-IBAMA	Brazilian Institute of the Environment and Renewable Resources					191YU
Homo sapiens	France	Loa loa						surgery-worm removal- MNHN identification and deposition	80YT
Homo sapiens	Indonesia	Brugia timori		study N°206 registered with Health Professional Education Quality Improvement (HPEQ) of Medicine Faculty of Gadjah Mada University, Yogyakarta, Indonesia.					6YT
Homo sapiens	Haiti	Mansonella (Mansonella) ozzardi		study Fil-MHN-14 registered with the Comite Local de Bioethique, Laboratoire National de Santé Publique, Haiti.					77YT
