# Supplementary material for: Shaking the Tree: Multi-locus Sequence Typing Usurps Current Onchocercid (Filarial Nematode) Phylogeny
Source: PLoS Negl Trop Dis. 2015 Nov 20;9(11):e0004233. doi: 10.1371/journal.pntd.0004233 (PMC4654488; doi:10.1371/journal.pntd.0004233)
Supplement: S3 Table — Abbreviations: Step 1: denaturation; Step 2: annealing; Step 3: elongation; T: temperature (°C); D: duration (sec); N: number of cycles. * Indicates the primers designed for nested PCR. References: PS means newly design for the present study. (XLS) [file pntd.0004233.s004.xls]

## Sheet: Feuil1
	Primers			Thermal profile							PCR mix concentrations
Gene	Designation	Sequence (5'-3')	Product	Step 1		Step 2		Step3		N	MgCl2	Buffer	primers	dNTPs	Taq	BSA	Ref
			Size (bp)	T	D	T	D	T	D		(mM)	(X)	(µM)	(mM)	(U)	(mg/µL)
12S rDNA	12SdegF2/	ATTACYTATTYTTAGTTTA	~600	95	30	50	30	72	90	35	2.5	1	0.4	0.2	0.5	0.05	PS
	12SnemR2*	CTACCATACTACAACTTACGC
	12SF/	GTTCCAGAATAATCGGCTA	450	95	30	50	45	72	90	40	1.5	1	0.75	0.2	0.5	0.05	[15]
	12SdegR	ATTGACGGATGRTTTGTACC
coxI	FCo1extdF1	TATAATTCTGTTYTDACTA	~970	95	30	51.5	45	72	120	35	3.5	1	0.5	0.2	0.5	0.18	PS
	FCo1extdR1*	ATGAAAATGAGCYACWACATAA
	COIintF/	TGA TTG GTG GTT TTG GTA A	650	95	30	52	45	72	90	40	1.5	1	0.75	0.2	0.5	0.18	[16]
	COIintR	ATA AGT ACG AGT ATC AAT ATC
myoHC	fil_myoHCp_F1	GCATCARGAAGAAATTAATCG	~1060	95	30	59	45	72	90	38	2.5	1	0.5	0.2	0.5	0.18	PS
	fil_myoHCp_R1	GCTTCAATTTCYTCCTCCAT
	fil_myoHCpN_F2	GAYGATCTTGAGGACAAYYT	~785	95	30	52	30	72	90	40	3	1	0.75	0.2	0.5	0.18	PS
	fil_myoHCpN_R2*	TCTTCAATYTGTTTBCCRAG
hsp70	FHsp70_dF3	TCRGATTTCTTYTCTGGYA	~790	95	30	52	60	72	120	38	3	1	0.5	0.2	0.5	0.18	PS
	FHsp70_dR1	GTYTGYTTCATATTGAAYGC
	FHsp70_dF1	CAGCTATYCTYTCTGGTGAT	~610	95	30	55	30	72	90	40	2	1	0.75	0.2	0.5	0.18	PS
	FHsp70_dR1*	GTYTGYTTCATATTGAAYGC
Rbp1	RNApolyLSp_dF1	ACTGCAAAYACWGCWATTTA	~640	95	30	53	30	72	90	38	3	1	0.75	0.2	0.5	0.18	PS
	RNApolyLSp_dR1	ACRTGATTCATTTCRCGTTC
18S rDNA	F18ScF1	ACCGCCCTAGTTCTGACCGTAAA	~740	95	30	58	45	72	90	40	1.5	1	0.4	0.2	0.5	0.05	PS
	F18ScR1	GGTTCAAGCCACTGCGATTAAAGC
28S rDNA	F28SF1	CCTCAACTCAGTCGTGATTACC	~1150	95	60	61.5	60	72	180	2	2.5	1	0.5	0.2	0.5	0.18	PS
	F28SR2	CTCTGGCTTCATCCTGCTCA		95	30	61.5	60	72	120	38
	F28SF1	CCTCAACTCAGTCGTGATTACC	~970	95	30	60	60	72	120	38	3.5	1	1	0.2	0.5	0.18	PS
	F28SintdR1*	TCTTYACTTTCATTAYGCTT
