# Supplementary material for: Shaking the Tree: Multi-locus Sequence Typing Usurps Current Onchocercid (Filarial Nematode) Phylogeny
Source: PLoS Negl Trop Dis. 2015 Nov 20;9(11):e0004233. doi: 10.1371/journal.pntd.0004233 (PMC4654488; doi:10.1371/journal.pntd.0004233)
Supplement: S4 Table — The name of the species are given in the first column. The identification number of samples are given in the second column. Columns 3 to 9 present accession number for each analysed genes, i.e. coxI (cytochrome oxidase subunit I), 12S rRNA, 18S rRNA, MyoHC (myosin heavy chain), hsp70 (70 kilodalton heat shock proteins), rbp1 (RNA polymerase II large subunit) and 28S rRNA. Abbreviations: ext. indicated external samples. (XLSX) [file pntd.0004233.s005.xlsx]

## Sheet: Feuil1
Espèce	Sample ID	coxI	12S rRNA	18S rRNA	MyoHC	hsp70	rbp1	28S rRNA
Acanthocheilonema odendhali	401YU	KP760168	KP760314	KP760116	KP760212	KP760410	KP760263	KP760358
Acanthocheilonema vitaea	7YT	KP760169	KP760315	KP760117	KP760213	KP760411	KP760264	KP760359
Acanthocheilonema vitaea	ext.	HQ186249	HQ186249	nAv.1.0 (scaf03269)	nAv.1.0 (scaf00387)	nAv.1.0 (scaf01446)	nAv.1.0 (scaf00867)	Ø
Aproctella alessandroi	117YU	FR823335	FR827905	KP760118	KP760214	KP760412	KP760265	KP760360
Breinlia (Breinlia) jittapalapongi	78YT	KP760170	KP760316	KP760119	KP760215	KP760413	KP760266	KP760361
Brugia malayi	8YT	KP760171	KP760317	KP760120	KP760216	KP760414	KP760267	KP760362
Brugia malayi	ext.	AF538716	AF538716	NW_001910329	NW_001893021	M68933	NW_001893010	NW_001892983
Brugia pahangi	46YT	KP760172	KP760318	KP760121	KP760217	KP760415	KP760268	KP760363
Brugia timori	6YT	KP760173	KP760319	KP760122	KP760218	KP760416	KP760269	KP760364
Cardiofilaria pavlovskyi	180YU	KP760174	KP760320	Ø	Ø	Ø	KP760270	Ø
Cercopithifilaria bainae	9YT3	KP760175	KP760321	KP760123	KP760219	KP760417	KP760271	KP760365
Cercopithifilaria rugosicauda	350YU	KC610815	KC610812	KP760124	KP760220	KP760418	KP760272	KP760366
Cruorifilaria tuberocauda	55YT	KP760176	KP760322	KP760125	KP760221	KP760419	KP760273	KP760367
Dipetalonema caudispina	362YU	KP760177	KP760323	KP760126	KP760222	KP760420	KP760274	KP760368
Dipetalonema caudispina	64YT	KP760178	KP760324	KP760127	KP760223	KP760421	KP760275	KP760369
Dipetalonema gracile	124CV	KP760179	KP760325	KP760128	KP760224	KP760422	KP760276	KP760370
Dipetalonema gracile	215YU	KP760180	KP760326	KP760129	KP760225	KP760423	KP760277	KP760371
Dipetalonema gracile	63YT	KP760181	KP760327	KP760130	KP760226	KP760424	KP760278	KP760372
Dipetalonema graciliformis	220YU	KP760182	KP760328	KP760131	KP760227	KP760425	KP760279	KP760373
Dipetalonema robini	217YU	KP760183	KP760329	KP760132	KP760228	KP760426	KP760280	KP760374
Dirofilaria immitis	79YT	KP760184	KP760330	KP760133	KP760229	KP760427	KP760281	KP760375
Dirofilaria immitis	ext.	AJ537512	AJ537512	CAWD010004727 CAWD010000068	CAWD010002388	CAWD010000156	CAWD010001352	CAWD010009760 CAWD010000532
Dirofilaria repens	297YU	KP760185	KP760331	KP760134	KP760230	KP760428	KP760282	KP760376
Filaria latala	62YT	KP760186	KP760332	KP760135	KP760231	KP760429	Ø	KP760377
Foleyella candezei	68CE	KP760187	FR827906	KP760136	KP760232	KP760430	KP760283	KP760378
Icosiella neglecta	44YT	KP760188	KP760333	KP760137	KP760233	KP760431	KP760284	KP760379
Icosiella neglecta	45YT	KP760189	KP760334	KP760138	KP760234	KP760432	KP760285	KP760380
Litomosoides brasiliensis	PF35	KP760190	KP760335	KP760139	KP760235	KP760433	KP760286	KP760381
Litomosoides brasiliensis	PF37	KP760191	KP760336	KP760140	KP760236	KP760434	KP760287	KP760382
Litomosoides hamletti	PF36	KP760192	KP760337	KP760141	KP760237	KP760435	KP760288	KP760383
Litomosoides sigmodontis	ext.	mLs2.0	mLs2.0	AF227233	nLs.2.1 (scaf00053)	nLs.2.1 (scaf00003)	nLs.2.1 (scaf00254 )	KP760384
Litomosoides solarii	213YU	KP760193	KP760338	KP760142	KP760238	KP760436	KP760289	KP760385
Loa loa	80YT	KP760194	KP760339	KP760143	KP760239	KP760437	KP760290	KP760386
Loa Loa	ext.	HQ186250	HQ186250	ADBU01003668	ADBU01001808	XM_003138703	ADBU01000877	ADBU01003668
Loxodontofilaria caprini	YG2-58	AM749237	AM779817	KP760144	KP760240	KP760438	KP760291	KP760387
Mansonella (Cutifilaria) perforata	216JW	AM749265	AM779802	KP760145	KP760241	KP760439	KP760292	KP760388
Madathamugadia heipei	81YU	JQ888270	JQ888289	KP760146	KP760242	KP760440	KP760293	KP760389
Mansonella (Mansonella) ozzardi	77YT	KP760195	KP760340	KP760147	KP760243	KP760441	KP760294	KP760390
Monanema martini	31NC	KP760196	FR827911	KP760148	KP760244	KP760442	KP760295	KP760391
Monanema martini	332NB	Ø	KP760341	KP760149	KP760245	KP760443	KP760296	KP760392
Ochoterenella phyllomedusa	194 JW	KP760197	KP760342	KP760150	Ø	Ø	KP760297	KP760393
Ochoterenella sp1	210YU	KP760198	KP760343	KP760151	KP760246	KP760444	KP760298	KP760394
Ochoterenella sp2	47YT	KP760199	KP760344	KP760152	KP760247	KP760445	KP760299	KP760395
Onchocerca armilatta	54FKa1	KP760200	KP760345	KP760153	KP760248	KP760446	KP760300	KP760396
Onchocerca dewittei japonica	OB9	KP760203	KP760349	KP760154	KP760249	KP760447	KP760301	KP760397
Onchocerca eberhardi	S63-5	AM749268	KP760346	KP760155	KP760250	KP760448	KP760302	KP760398
onchocerca flexuosa	ext.	HQ214004	HQ214004	Ø	LM579866 LM539715	LM537586	LM538743	Ø
Onchocerca gutturosa	54FKg1	KP760201	KP760347	KP760156	KP760251	KP760449	KP760303	KP760399
Onchocerca ochengi	54FKo1	KP760202	KP760348	KP760157	KP760252	KP760450	KP760304	KP760400
Onchocerca ochengi	ext.	AJ271618	CAWC010004773	Ø	CAWC010000001	CAWC010000823	CAWC010001160	Ø
Onchocerca skrjabini	S63-6	AM749269	AM779806	KP760158	KP760253	KP760451	KP760305	KP760401
Onchocerca volvulus	ext.	AF015193	AF015193	ADBW01003330	M74066	J04006	CBVM020000075	ADBW01002817
Oswaldofilaria chabaudi	191YU	KP760204	KP760350	KP760159	KP760254	KP760452	KP760306	KP760402
Oswaldofilaria petersi	PF34	KP760205	KP760351	KP760160	KP760255	KP760453	KP760307	KP760403
Pelecitus fulicaeatrae	49YT	KP760206	KP760352	KP760161	KP760256	KP760454	KP760308	KP760404
Protospirura muricola	97YU	KP760207	KP760353	KP760162	KP760257	KP760455	Ø	KP760405
Rumenfilaria andersoni	94YU	JQ888273	JQ888291	KP760163	KP760258	KP760456	KP760309	KP760406
Setaria labiatopapillosa	413YU	KP760208	KP760354	KP760164	KP760259	KP760457	KP760310	KP760407
Setaria tundra	71YT	KP760209	KP760355	KP760165	KP760260	KP760458	KP760311	KP760408
Wuchereria bancrofti	ext.	JN367461	JN367461	AF227234	ADBV01001797	ADBV01000792	ADBV01001653	ADBV01022738
Yatesia hydrochoerus	52YT	KP760210 KP760211	KP760356 KP760357	KP760166 KP760167	KP760261 KP760262	KP760459 KP760460	KP760312 KP760313	KP760409
